# Supplementary material for: Effect of Nrf2 Activators in Hepatitis B Virus-Infected Cells Under Oxidative Stress
Source: Mar Drugs. 2025 Apr 3;23(4):155. doi: 10.3390/md23040155 (PMC12028886; doi:10.3390/md23040155)
Supplement: Supplementary file 1 [file marinedrugs-23-00155-s001.zip]

Archive with 2 entries (2 files):
- Supplementary Figure1.pptx
- Supplementary Table 1.pptx
